# Supplementary material for: Functional Targets for Epstein-Barr Virus BART MicroRNAs in B Cell Lymphomas
Source: Cancers (Basel). 2024 Oct 19;16(20):3537. doi: 10.3390/cancers16203537 (PMC11506495; doi:10.3390/cancers16203537)
Supplement: Supplementary file 1 [file cancers-16-03537-s001.zip › Table_S1.xlsx]

## Sheet: Sheet1
Reference	Sample	Cell type	CLIP Type	Accession	Reads	Clipped	Mapped (Bowtie, hg19, 2mm, len 17)	PIPE-CLIP Enriched Clusters
Gottwein, 2011	BC1, replicate 1	PEL	PAR-CLIP	SRR343334	8248384	3807493	1884782	24707
Gottwein, 2011	BC1, replicate 2	PEL	PAR-CLIP	SRR343335	8668814	3889800	1931741	24823
Gottwein, 2011	BC3, replicate 1	PEL	PAR-CLIP	SRR343336	11329375	4855080	1495952	16293
Gottwein, 2011	BC3, replicate 2	PEL	PAR-CLIP	SRR343337	11273488	4794946	1455767	16451
Skalsky, 2012	EF3D-AGO2	LCL	PAR-CLIP	SRR592685	7970597	7117643	2466171	25994
Skalsky, 2012	LCL35	LCL	PAR-CLIP	SRR592686	12382044	10769047	3035053	18813
Skalsky, 2012	LCLBACWT	LCL	PAR-CLIP	SRR592687	14322331	4271182	667327	4130
Skalsky, 2012	LCLBACD1	LCL	PAR-CLIP	SRR592688	12919416	9362749	1468525	4732
Skalsky, 2012	LCLBACD3	LCL	PAR-CLIP	SRR592689	13154432	9843056	2489364	16493
Riley, 2012	Jijoye, replicate 1	BL	HITS-CLIP	SRR3122404	9530261	8748614	7015438	7970
Riley, 2012	Jijoye, replicate 2	BL	HITS-CLIP	SRR3122405	18358010	15547555	11683514	13885
Riley, 2012	Jijoye, replicate 3	BL	HITS-CLIP	SRR3122406	37427008	32775525	24099384	10264
Riley, 2012	Jijoye, replicate 4	BL	HITS-CLIP	SRR3122407	25237190	20950144	1732756	19426
Riley, 2012	Jijoye, replicate 5	BL	HITS-CLIP	SRR3122408	28679200	25365048	1809255	6344
Riley, 2012	Jijoye, replicate 6	BL	HITS-CLIP	SRR3122409	28906150	25118899	3266963	4276
Haecker, 2012	BC3, replicate 1	PEL	HITS-CLIP	SRR580356	20534339	5815764	4348925	3101
Haecker, 2012	BC3, replicate 2	PEL	HITS-CLIP	SRR580357	16414780	4676733	3526852	2317
Haecker, 2012	BC3, replicate 3	PEL	HITS-CLIP	SRR580358	22127319	5189841	3949038	2597
Haecker, 2012	BCBL1, replicate 1	PEL	HITS-CLIP	SRR580352	19183288	16846689	14850627	8509
Haecker, 2012	BCBL1, replicate 2	PEL	HITS-CLIP	SRR580353	31563817	28874728	26572659	13156
Haecker, 2012	BCBL1, replicate 3	PEL	HITS-CLIP	SRR580354	18541877	4374732	3737742	2981
Haecker, 2012	BCBL1, replicate 4	PEL	HITS-CLIP	SRR580355	23367312	7286338	6324193	3727
Majaros, 2013	LCLBACD2	LCL	PAR-CLIP	SRR837799	11082731	7699500	409646	3973
Skalsky, 2014	IBL-LCLd3	LCL	PAR-CLIP	SRR965653??	45554611	6862012	3610229	19253
Skalsky, 2014	Akata-LCLd3	LCL	PAR-CLIP	SRR1003258	61907583	28274801	10527529	14400
Erhard, 2014	BCBL1, replicate 1	PEL	PAR-CLIP	SRR654042	26373300	10844286	7186601	45625
Erhard, 2014	BCBL1, replicate 2	PEL	PAR-CLIP	SRR654043	56269434	21116759	13318049	67824
Erhard, 2014	DG75-eGFP, replicate 1	BL	PAR-CLIP	SRR654040	24949702	7784167	6176810	38342
Erhard, 2014	DG75-eGFP, replicate 2	BL	PAR-CLIP	SRR654041	24431191	10782141	8832347	38951
Bouvet, 2021	IBL1_Ago_PARCLIP_Replicate1	DLBCL	PAR-CLIP	SRR13389712	22517102	457691	251464	1747
Bouvet, 2021	IBL1_Ago2A8_PARCLIP	DLBCL	PAR-CLIP	SRR13389713	57699422	2769366	1440124	6086
Bouvet, 2021	IBL1_Ago_PARCLIP_Replicate5	DLBCL	PAR-CLIP	SRR13389707	46590817	25058258	5013099	7943
Bouvet, 2021	IBL1_Ago_PARCLIP_Replicate4	DLBCL	PAR-CLIP	SRR13389708	39147485	1459905	277988	3188
Bouvet, 2021	IBL1_Ago_PARCLIP_Replicate3	DLBCL	PAR-CLIP	SRR13389710	42595421	19819038	5976172	10752
Bouvet, 2021	IBL1_Ago_PARCLIP_Replicate2	DLBCL	PAR-CLIP	SRR13389711	31175570	12467563	2258310	9820
Bouvet, 2021	IBL4_Ago2A8_PARCLIP_Replicate2	DLBCL	PAR-CLIP	SRR13389709	26033069	918338	548899	3440
Bouvet, 2021	IBL4_Ago2A8_PARCLIP_Replicate1	DLBCL	PAR-CLIP	SRR13389706	50856845	7894072	5364695	8178
Bouvet, 2021	BCKN1_Ago_PARCLIP	DLBCL	PAR-CLIP	SRR13389705	22376431	1072239	757333	7055
Unpublished CLIP, Skinner, 2016	LCLD2, replicate 1	LCL	PAR-CLIP	SRR30961321	51596919	7617932	2395409	11836
Unpublished CLIP, Skinner, 2016	LCLWT, replicate 1	LCL	PAR-CLIP	SRR30961320	46295902	15461457	4834817	24861
Unpublished CLIP, Skinner, 2016	LCLD2, replicate 2	LCL	PAR-CLIP	SRR30961319	39555767	21549499	4328549	28501
