# Supplementary material for: Functional Targets for Epstein-Barr Virus BART MicroRNAs in B Cell Lymphomas
Source: Cancers (Basel). 2024 Oct 19;16(20):3537. doi: 10.3390/cancers16203537 (PMC11506495; doi:10.3390/cancers16203537)
Supplement: Supplementary file 1 [file cancers-16-03537-s001.zip › Table_S2.xlsx]

## Sheet: Sheet1
Gene ID	Reference	PMCID
CAND1	Skalsky, 2014	PMC3911612
CASP3	Vereide, 2014; Harold, 2016	PMC3690170; PMC5002152
CDKN1A	Chen, 2019; this study	PMC6336353
CLIC4	this study
DAZAP2	Skalsky, 2012	PMC3266933
DICER1	Iizasa, 2010; Kang, 2015	PMC2963350; PMC4466530
GAB1	this study
IPO7	Dolken, 2010	n/a
MAP3K2	Qiu, 2014; Bouvet, 2021	PMC4121837; PMC8092300
MAPK1	this study
MCL1	this study
MDM2	this study
MYC	this study
PAK2	Kang, 2015	PMC4466530
PRDM1	Ma, 2016; this study	PMC4777778
PTEN	Bernhardt, 2016	PMC4723338
SIAH1	Chen, 2021; this study	PMC8546685
TOMM22	Dolken, 2010; Kang, 2015	PMC4466530
UHMK1	Skalsky, 2012; this study	PMC3266933
ACSL1	n/a
ACSL4	n/a
ADD1	n/a
AFF1	n/a
AKAP11	n/a
AMMECR1L	n/a
ANKRD11	n/a
ARFGEF2	n/a
ARL6IP1	n/a
B2M	n/a
BAZ2A	n/a
BRI3BP	n/a
BRWD1	n/a
BTG2	n/a
C18orf25	n/a
CBX1	n/a
CBX5	n/a
CBX6	n/a
CCDC117	n/a
CCND2	n/a
CCNG1	n/a
CCNT2	n/a
CD164	n/a
CDK6	n/a
CDKN1B	n/a
CELF1	n/a
COMMD2	n/a
CPEB2	n/a
CPEB3	n/a
CREBL2	n/a
CSNK1G3	n/a
DNAJB9	n/a
DRAM1	n/a
DYNC1LI2	n/a
EIF2S3	n/a
EIF4G1	n/a
EPS15	n/a
FAM126B	n/a
FAM136A	n/a
FNDC3A	n/a
FOXK1	n/a
FOXK2	n/a
G3BP1	n/a
GIGYF1	n/a
GNAS	n/a
HDGF	n/a
HERPUD1	n/a
HLA-A	n/a
HMGCS1	n/a
HN1	n/a
ING3	n/a
INSIG1	n/a
KIF1B	n/a
KIF23	n/a
KLF13	n/a
KPNA1	n/a
KPNA2	n/a
LMNB1	n/a
MACF1	n/a
MEF2A	n/a
MLEC	n/a
MLL	n/a
MLL3	n/a
MMD	n/a
MOSPD2	n/a
NAA50	n/a
NCKAP1	n/a
NFAT5	n/a
NFE2L2	n/a
NR3C1	n/a
NRAS	n/a
NUCKS1	n/a
NUFIP2	n/a
OTUD4	n/a
OXR1	n/a
PAFAH1B1	n/a
PANK3	n/a
PATZ1	n/a
POU2F1	n/a
PPM1A	n/a
PPP1R15B	n/a
PRKAB2	n/a
PSMB4	n/a
RASGRP3	n/a
RCOR1	n/a
REV3L	n/a
RFX7	n/a
RGL1	n/a
RNF168	n/a
RNF38	n/a
RPL11	n/a
RPL30	n/a
RPRD1A	n/a
RPS6KA3	n/a
RRM2	n/a
SC4MOL	n/a
SCD	n/a
SEMA7A	n/a
SFXN1	n/a
SLC16A1	n/a
SMARCAD1	n/a
STAMBP	n/a
STARD4	n/a
STARD7	n/a
TBC1D20	n/a
TCF3	n/a
TCP11L1	n/a
TFRC	n/a
TNPO1	n/a
TNRC6A	n/a
TNRC6B	n/a
TOMM20	n/a
TSC22D3	n/a
TUBA1B	n/a
TXNDC12	n/a
UBC	n/a
UBXN7	n/a
UHRF1BP1	n/a
UQCRB	n/a
USP31	n/a
VMA21	n/a
WDR26	n/a
YOD1	n/a
YWHAE	n/a
ZBTB11	n/a
ZBTB33	n/a
ZFYVE26	n/a
ZNF367	n/a
ZNF644	n/a
