# Supplementary material for: Functional Targets for Epstein-Barr Virus BART MicroRNAs in B Cell Lymphomas
Source: Cancers (Basel). 2024 Oct 19;16(20):3537. doi: 10.3390/cancers16203537 (PMC11506495; doi:10.3390/cancers16203537)
Supplement: Supplementary file 1 [file cancers-16-03537-s001.zip › Table_S3.xlsx]

## Sheet: Table_S2
GeneName	SeedMatchType	miRNAs	Lux	stdev	PIPECLIP	PARALYZER	DIANA	TargetScan
CCDC6	8mer1A	ebv-miR-BART2-5p	0.134897	0.103085	No	PARALYZER	DIANA	n/a
IFIT2	7mer1A	ebv-miR-BART3-3p	0.181448	0.0126302	No	PARALYZER	n/a	n/a
NPAT	7mer1A	ebv-miR-BART16	0.207878	0.160396	PIPECLIP	PARALYZER	DIANA	n/a
AFF4	7mer2-8	ebv-miR-BART1-5p	0.305749	0.201137	No	PARALYZER	DIANA	TS
GUF1	NONE	BART5	0.344078	0.261745	NONE	NONE	n/a	n/a
NFKBIZ	NONE	BART1	0.34769	0.259581	NONE	NONE	n/a	n/a
UHMK1	7mer2-8	ebv-miR-BART4-5p	0.367155	0.258211	PIPECLIP	PARALYZER	n/a	n/a
IFNAR2	9mer1A	ebv-miR-BART3-3p	0.36985	0.0288225	PIPECLIP	PARALYZER	n/a	n/a
CDKN1A	8mer1A	ebv-miR-BART19-3p	0.395067	0.269741	PIPECLIP	PARALYZER	DIANA	TS
PDE7A	8mer2-9	ebv-miR-BART19-3p	0.399698	0.117575	No	PARALYZER	DIANA	n/a
PDE7A	11mer2-12	ebv-miR-BART1-5p	0.417409	0.192377	No	PARALYZER	n/a	n/a
UHMK1	7mer2-8	ebv-miR-BART2-5p	0.426084	0.242689	PIPECLIP	PARALYZER	DIANA	n/a
CCDC6	NONE	BART17	0.457392	0.186181	NONE	NONE	n/a	n/a
MDM2	7mer1A, 7mer2-8	ebv-miR-BART2-5p	0.462043	0.250403	PIPECLIP	PARALYZER	DIANA	n/a
PELI1	7mer1A	ebv-miR-BART19-3p	0.471945	0.0532087	No	PARALYZER	DIANA	n/a
BACH1	7mer1A	ebv-miR-BART22	0.4722	0.140379	No	PARALYZER	DIANA	n/a
MAPK1	8mer1A	ebv-miR-BART3-3p	0.473939	0.0483533	No	PARALYZER	n/a	n/a
PRDM1	7mer2-8	ebv-miR-BART8-3p	0.493127	0.286934	No	PARALYZER	n/a	n/a
SIAH1	NONE	BART22	0.500386	0.293933	NONE	NONE	DIANA	n/a
UBR7	7mer1A	ebv-miR-BART7-3p	0.502209	0.0307407	No	PARALYZER	n/a	n/a
MDM2	7mer1A	ebv-miR-BART22	0.51397	0.264138	PIPECLIP	PARALYZER	DIANA	n/a
CLIC4	8mer1A	ebv-miR-BART21-3p	0.562206	0.218926	No	PARALYZER	n/a	n/a
SOS1	NONE	BART7	0.566444	0.0842381	NONE	NONE	DIANA	n/a
CLEC2D	7mer1A	ebv-miR-BART21-3p	0.575664	0.233969	PIPECLIP	PARALYZER	n/a	n/a
TNFAIP3	NONE	BART5	0.576522	0.0961921	NONE	NONE	n/a	n/a
IRF9	7mer2-8	ebv-miR-BART1-5p	0.584654	0.0438112	PIPECLIP	PARALYZER	n/a	n/a
PRDM1	7mer1A	ebv-miR-BART3-3p	0.591944	0.194477	PIPECLIP	PARALYZER	n/a	n/a
BACH1	7mer1A	ebv-miR-BART7-3p	0.602583	0.131236	PIPECLIP	PARALYZER	n/a	n/a
CLIC4	7mer2-8	ebv-miR-BART18-5p	0.602856	0.209164	PIPECLIP	PARALYZER	n/a	TS
MCL1	8mer1A, 7mer1A	ebv-miR-BART1-5p, 3p	0.618884	0.258036	PIPECLIP	PARALYZER	DIANA	TS
NFKBIZ	7mer2-8	ebv-miR-BART5-5p	0.618903	0.093049	No	PARALYZER	DIANA	n/a
MATR3	7mer1A	ebv-miR-BART22	0.623956	0.127571	No	PARALYZER	DIANA	n/a
CLEC2D	8mer1A	ebv-miR-BART17-5p	0.62659	0.183962	No	PARALYZER	n/a	n/a
CAV1	8mer1A	ebv-miR-BART7-3p	0.638976	0.131867	PIPECLIP	PARALYZER	n/a	n/a
GAB1	8mer1A	ebv-miR-BART19-3p	0.644139	0.234184	PIPECLIP	PARALYZER	DIANA	n/a
PRDM1	7mer1A	ebv-miR-BART6-3p	0.65813	0.207697	No	PARALYZER	n/a	n/a
PRDM1	7mer2-8	ebv-miR-BART22	0.658239	0.243468	PIPECLIP	PARALYZER	n/a	TS
MYC	7mer2-8	ebv-miR-BART6-5p	0.662828	0.143606	PIPECLIP	PARALYZER	n/a	TS
CLIC4	8mer1A	ebv-miR-BART14-3p	0.668951	0.200755	PIPECLIP	PARALYZER	DIANA	TS
IRF4	7mer1A	ebv-miR-BART17-5p	0.671881	0.267296	No	PARALYZER	n/a	n/a
TNFAIP3	7mer2-8	ebv-miR-BART3-3p	0.675514	0.244957	No	PARALYZER	n/a	n/a
SIAH1	9mer1A	ebv-miR-BART2-5p	0.678502	0.144267	No	PARALYZER	DIANA	n/a
TANK	8mer1A	ebv-miR-BART2-5p	0.678682	0.110028	PIPECLIP	PARALYZER	DIANA	n/a
TANK	8mer1A	ebv-miR-BART22	0.699972	0.0920928	PIPECLIP	PARALYZER	DIANA	n/a
GAB1	9mer1A, 7mer2-8	ebv-miR-BART13-3p	0.701055	0.272987	PIPECLIP	PARALYZER	DIANA	n/a
RANBP9	7mer2-8	ebv-miR-BART22	0.707517	0.0386917	PIPECLIP	PARALYZER	n/a	TS
RAB11A	8mer1A	ebv-miR-BART18-5p	0.716306	0.222335	PIPECLIP	PARALYZER	DIANA	n/a
SOS1	7mer1A	ebv-miR-BART14-3p	0.73396	0.264546	No	PARALYZER	DIANA	TS
GUF1	8mer2-9	ebv-miR-BART1-5p	0.734597	0.134704	No	PARALYZER	n/a	n/a
IRF4	7mer1A	ebv-miR-BART22	0.748724	0.245241	PIPECLIP	PARALYZER	DIANA	n/a
MCL1	8mer1A	ebv-miR-BART13-3p	0.756279	0.277773	PIPECLIP	PARALYZER	DIANA	n/a
MDM2	7mer1A	ebv-miR-BART1-3p	0.757138	0.26042	PIPECLIP	PARALYZER	n/a	n/a
PRDM1	7mer1A	ebv-miR-BART10-3p	0.801613	0.249195	PIPECLIP	No	DIANA	n/a
UHMK1	8mer1A	ebv-miR-BART16	0.802232	0.258424	PIPECLIP	PARALYZER	n/a	n/a
CCDC6	NONE	BART22	0.807021	0.12988	NONE	NONE	DIANA	TS
YY1	NONE	BART3	0.814991	0.265818	NONE	NONE	DIANA	TS
TANK	NONE	BART18	0.815497	0.0970026	NONE	NONE	n/a	n/a
TET2	7mer1A	ebv-miR-BART18-5p	0.815985	0.0827446	PIPECLIP	PARALYZER	DIANA	n/a
IFNAR2	7mer2-8	ebv-miR-BART18-5p	0.820689	0.255945	PIPECLIP	No	n/a	n/a
IKZF2	8mer1A	ebv-miR-BART13-3p	0.824341	0.182887	No	PARALYZER	n/a	n/a
CDKN1A	7mer1A	ebv-miR-BART8-3p	0.839705	0.101853	PIPECLIP	PARALYZER	n/a	n/a
NPAT	8mer1A	ebv-miR-BART4-3p	0.853001	0.180084	No	PARALYZER	n/a	n/a
MAPK1	7mer1A	ebv-miR-BART22	0.853196	0.0843593	PIPECLIP	PARALYZER	DIANA	TS
CCDC6	NONE	BART12	0.858616	0.0830529	NONE	NONE	n/a	n/a
TET2	7mer1A	ebv-miR-BART22	0.860447	0.104402	No	PARALYZER	DIANA	n/a
UBR7	7mer2-8	ebv-miR-BART4-5p	0.861615	0.168871	PIPECLIP	PARALYZER	DIANA	TS
GRB2	NONE	BART13	0.863191	0.160424	NONE	NONE	n/a	n/a
PDE7A	7mer1A	ebv-miR-BART2-5p	0.875222	0.38119	PIPECLIP	PARALYZER	DIANA	n/a
MALT1	NONE	BART14	0.876543	0.18851	NONE	NONE	DIANA	n/a
CDK6	8mer2-9	ebv-miR-BART14-3p	0.885687	0.101268	PIPECLIP	PARALYZER	DIANA	TS
YWHAZ	7mer1A	ebv-miR-BART19-3p	0.886579	0.248162	PIPECLIP	PARALYZER	DIANA	TS
TET2	7mer1A	ebv-miR-BART7-3p	0.902568	0.225033	PIPECLIP	PARALYZER	n/a	n/a
CAND1	NONE	BART17	0.916335	0.0493576	NONE	NONE	n/a	n/a
YWHAZ	NONE	BART14	0.919498	0.142224	NONE	NONE	n/a	n/a
GNB1	8mer1A	ebv-miR-BART11-5p	0.926138	0.277419	PIPECLIP	PARALYZER	DIANA	n/a
PDE7A	7mer1A	ebv-miR-BART22	0.931379	0.165782	PIPECLIP	No	DIANA	n/a
CHUK	NONE	BART4	0.937273	0.128621	NONE	NONE	n/a	n/a
MAPK1	7mer1A	ebv-miR-BART7-3p	0.938427	0.0782507	PIPECLIP	PARALYZER	n/a	n/a
MAPK1	8mer2-9	ebv-miR-BART5-5p	0.945429	0.146961	PIPECLIP	PARALYZER	n/a	n/a
MCL1	7mer1A	ebv-miR-BART22	0.952623	0.368815	PIPECLIP	PARALYZER	n/a	n/a
YWHAZ	7mer2-8	ebv-miR-BART6-3p	0.957187	0.135519	PIPECLIP	PARALYZER	n/a	n/a
PIK3R1	7mer2-8	ebv-miR-BART1-5p	0.95749	0.237831	No	PARALYZER	n/a	n/a
MALT1	NONE	BART7	0.965673	0.304693	NONE	NONE	n/a	n/a
NFKBIZ	NONE	BART3	0.969761	0.0693773	NONE	NONE	n/a	n/a
MYC	7mer1A	ebv-miR-BART13-3p	0.971858	0.288722	PIPECLIP	PARALYZER	n/a	n/a
RANBP9	NONE	BART5	0.973055	0.173168	NONE	NONE	n/a	n/a
IRF4	7mer2-8	ebv-miR-BART21-3p	0.980067	0.193149	PIPECLIP	PARALYZER	n/a	n/a
FOXO3	NONE	BART17	0.987345	0.0985919	NONE	NONE	n/a	n/a
SIAH1	NONE	BART13	0.995429	0.133265	NONE	NONE	n/a	n/a
GNB1	7mer1A	ebv-miR-BART8-5p	1.00757	0.26037	PIPECLIP	PARALYZER	n/a	n/a
DAZAP2	7mer2-8	ebv-miR-BART21-5p	1.01971	0.21232	No	PARALYZER	n/a	n/a
MALT1	NONE	BART3	1.02242	0.466342	NONE	NONE	n/a	n/a
IKZF2	NONE	BART5	1.02872	0.277827	NONE	NONE	DIANA	n/a
CALM2	NONE	BART18	1.03511	0.123605	NONE	NONE	n/a	n/a
CHUK	NONE	BART1	1.03624	0.0970453	NONE	NONE	n/a	n/a
MCL1	9mer1A	ebv-miR-BART18-5p	1.03699	0.135973	PIPECLIP	PARALYZER	n/a	n/a
ETS1	7mer2-8	ebv-miR-BART17-5p	1.04408	0.247712	No	PARALYZER	n/a	n/a
PIK3R1	7mer1A	ebv-miR-BART18-5p	1.05002	0.250082	No	PARALYZER	n/a	n/a
MLL2	7mer1A	ebv-miR-BART22	1.06026	0.176424	PIPECLIP	PARALYZER	n/a	TS
GNB1	7mer1A	ebv-miR-BART17-5p	1.06261	0.17942	No	PARALYZER	n/a	n/a
MYC	NONE	BART3	1.0639	0.162264	NONE	NONE	n/a	n/a
CDK6	7mer1A	ebv-miR-BART2-5p	1.06982	0.284918	PIPECLIP	PARALYZER	DIANA	TS
GRB2	NONE	BART14	1.07041	0.24999	NONE	NONE	n/a	TS
YY1	7mer2-8	ebv-miR-BART22	1.07749	0.247132	PIPECLIP	PARALYZER	DIANA	TS
IRF9	8mer1A	ebv-miR-BART17-5p	1.08753	0.304714	PIPECLIP	PARALYZER	DIANA	n/a
CAV1	7mer1A	ebv-miR-BART14-3p	1.09224	0.177725	No	PARALYZER	DIANA	n/a
CHUK	NONE	BART2	1.0936	0.265871	NONE	NONE	DIANA	n/a
TOLLIP	7mer1A	ebv-miR-BART11-5p	1.10269	0.252892	PIPECLIP	No	n/a	n/a
ZCCHC3	7mer1A	ebv-miR-BART21-3p	1.1093	0.213859	PIPECLIP	PARALYZER	n/a	n/a
CDK2	9mer1A	ebv-miR-BART2-5p	1.11459	0.207563	PIPECLIP	PARALYZER	DIANA	n/a
GRB2	NONE	BART12	1.12349	0.147003	NONE	NONE	n/a	n/a
IRF9	NONE	BART5	1.12655	0.264306	NONE	NONE	n/a	n/a
SOS1	7mer1A	ebv-miR-BART22	1.13265	0.241735	PIPECLIP	PARALYZER	DIANA	TS
RANBP9	NONE	BART18	1.15026	0.287632	NONE	NONE	n/a	TS
CDK6	8mer2-9, 7mer2-8	ebv-miR-BART3-3p	1.15252	0.133587	PIPECLIP	PARALYZER	DIANA	n/a
MYC	7mer2-8	ebv-miR-BART18-5p	1.16065	0.220078	PIPECLIP	PARALYZER	n/a	n/a
TNFAIP3	7mer1A	ebv-miR-BART1-3p	1.16382	0.22024	PIPECLIP	PARALYZER	n/a	TS
GAB1	7mer1A, 7mer2-8	ebv-miR-BART14-3p	1.17189	0.250661	PIPECLIP	PARALYZER	DIANA	n/a
PRDM1	7mer1A	ebv-miR-BART1-5p	1.18093	0.19305	PIPECLIP	PARALYZER	n/a	n/a
STX6	7mer1A	ebv-miR-BART2-5p	1.18265	0.145601	No	PARALYZER	DIANA	n/a
PDE7A	7mer1A	ebv-miR-BART18-5p	1.19325	0.0286114	PIPECLIP	PARALYZER	DIANA	n/a
TOLLIP	7mer1A	ebv-miR-BART18-5p	1.20228	0.210077	No	PARALYZER	n/a	n/a
INPP5D	7mer1A	ebv-miR-BART3-3p	1.21119	0.315246	PIPECLIP	No	n/a	n/a
CAV1	7mer1A	ebv-miR-BART21-3p	1.2467	0.242378	No	PARALYZER	n/a	n/a
RAB11A	7mer1A	ebv-miR-BART22	1.27851	0.365213	PIPECLIP	PARALYZER	DIANA	TS
RHOA	8mer2-9	ebv-miR-BART7-3p	1.31613	0.239361	PIPECLIP	PARALYZER	n/a	n/a
PTEN	7mer1A	ebv-miR-BART9-3p	1.31894	0.143178	PIPECLIP	PARALYZER	DIANA	TS
PTEN	7mer1A	ebv-miR-BART2-5p	1.37905	0.194004	PIPECLIP	PARALYZER	DIANA	n/a
ETS1	NONE	BART18	1.38606	0.14114	NONE	NONE	n/a	n/a
RAB11A	8mer2-9	ebv-miR-BART1-3p	1.40191	0.0627156	No	PARALYZER	n/a	TS
MAPK1	7mer1A	ebv-miR-BART4-5p	1.42279	0.220163	No	PARALYZER	n/a	n/a
YWHAZ	NONE	BART18	1.47021	0.294162	NONE	NONE	DIANA	TS
VAMP3	7mer1A	ebv-miR-BART22	1.5056	0.185583	PIPECLIP	PARALYZER	n/a	n/a
IRF9	NONE	BART3	1.5079	0.138793	NONE	NONE	n/a	n/a
MYC	NONE	BART14	1.57082	0.298704	NONE	NONE	n/a	n/a
PRDM1	7mer1A, 7mer2-8	ebv-miR-BART19-3p	1.5911	0.116387	PIPECLIP	PARALYZER	DIANA	n/a
CALM2	7mer2-8	ebv-miR-BART2-5p	1.63182	0.378963	PIPECLIP	PARALYZER	n/a	n/a
