# Supplementary material for: Functional Targets for Epstein-Barr Virus BART MicroRNAs in B Cell Lymphomas
Source: Cancers (Basel). 2024 Oct 19;16(20):3537. doi: 10.3390/cancers16203537 (PMC11506495; doi:10.3390/cancers16203537)
Supplement: Supplementary file 1 [file cancers-16-03537-s001.zip › Table_S4.xlsx]

## Sheet: Sheet1
Gene Symbol	Gene description
BBC3	BCL2 Binding Component 3
CAND1	Cullin Associated And Neddylation Dissociated 1
CASP3	Caspase 3
CAV1	Caveolin 1
CCDC6	Coiled-Coil Domain Containing 6
CDK6	Cyclin Dependent Kinase 6
CDKN1A	Cyclin Dependent Kinase Inhibitor 1A
CLIC4	Chloride Intracellular Channel 4
DAZAP2	DAZ Associated Protein 2
FOXO3	Forkhead Box O3
GAB1	GRB2 Associated Binding Protein 1
GRB2	Growth Factor Receptor Bound Protein 2
IFIT2	Interferon Induced Protein With Tetratricopeptide Repeats 2
IPO7	Importin 7
IRF4	Interferon Regulatory Factor 4
MAPK1	Mitogen-Activated Protein Kinase 1
MCL1	MCL1 Apoptosis Regulator, BCL2 family member
MDM2	MDM2 Proto-Oncogene
MYC	MYC Proto-Oncogene, BHLH Transcription Factor
NPAT	Nuclear Protein, Coactivator Of Histone Transcription
PAK2	P21 (RAC1) Activated Kinase 2
PRDM1	PR/SET Domain 1
PTEN	Phosphatase And Tensin Homolog
RAB11A	RAB11A, Member RAS Oncogene Family
RANBP9	RAN Binding Protein 9
SIAH1	Siah E3 Ubiquitin Protein Ligase 1
SOS1	SOS Ras/Rac Guanine Nucleotide Exchange Factor 1
TANK	TRAF Family Member Associated NFKB Activator
TNFAIP3	TNF Alpha Induced Protein 3
TOMM22	Translocase Of Outer Mitochondrial Membrane 22
UHMK1	U2AF Homology Motif Kinase 1
